# Supplementary material for: Sex- and Exercise-Dependent Modulation of Hypertrophic Remodeling by the MCT1 rs1049434 Polymorphism
Source: Genes (Basel). 2026 Feb 2;17(2):188. doi: 10.3390/genes17020188 (PMC12940516; doi:10.3390/genes17020188)
Supplement: Supplementary file 1 [file genes-17-00188-s001.zip]

Archive with 1 entries (1 files):
- genes-4094255-supplementary.pdf
